# Supplementary material for: Non-Invasive Intra-Abdominal Pressure Measurement by Means of Transient Radar Method: In Vitro Validation of a Novel Radar-Based Sensor
Source: Sensors (Basel). 2021 Sep 7;21(18):5999. doi: 10.3390/s21185999 (PMC8472078; doi:10.3390/s21185999)
Supplement: Supplementary file 1 [file sensors-21-05999-s001.zip]

Archive with 1 entries (1 files):
- sensors-1354761-supplementary.pdf
